# Supplementary material for: Synthesis of Nanocrystal-Embedded Bulk Metallic Glass Composites by a Combination of Mechanical Alloying and Vacuum Hot Pressing
Source: Materials (Basel). 2025 Jan 14;18(2):360. doi: 10.3390/ma18020360 (PMC11766767; doi:10.3390/ma18020360)
Supplement: Supplementary file 1 [file materials-18-00360-s001.zip]

Archive with 1 entries (1 files):
- materials-3339390-supplementary.pdf
